# Supplementary material for: The Effect of Chlorhexidine Mouthwashes on the Microbiota Associated with Peri-Implantitis Lesions: A Pilot Study
Source: Antibiotics (Basel). 2025 Oct 15;14(10):1032. doi: 10.3390/antibiotics14101032 (PMC12561514; doi:10.3390/antibiotics14101032)
Supplement: Supplementary file 1 [file antibiotics-14-01032-s001.zip]

Archive with 1 entries (1 files):
- antibiotics-3910914-supplementary.pdf
